# Supplementary material for: GePI: large-scale text mining, customized retrieval and flexible filtering of gene/protein interactions
Source: Nucleic Acids Res. 2023 May 24;51(W1):W237–42. doi: 10.1093/nar/gkad445 (PMC10320155; doi:10.1093/nar/gkad445)
Supplement: gkad445_Supplemental_Files [file gkad445_supplemental_files.zip]

Archive with 3 entries (3 files):
- Supplementary Data S7.tsv
- Supplementary Data S8.zip
- Supplementary Material S1-S6.pdf
