# Supplementary material for: GePI: large-scale text mining, customized retrieval and flexible filtering of gene/protein interactions
Source: Nucleic Acids Res. 2023 May 24;51(W1):W237–42. doi: 10.1093/nar/gkad445 (PMC10320155; doi:10.1093/nar/gkad445)
Supplement: gkad445_Supplemental_Files [file gkad445_supplemental_files.zip › Supplementary Data S7.tsv]

#node1	node2	node1_string_id	node2_string_id	neighborhood_on_chromosome	gene_fusion	phylogenetic_cooccurrence	homology	coexpression	experimentally_determined_interaction	database_annotated	automated_textmining	combined_score
Alb	Irf3	10090.ENSMUSP00000031314	10090.ENSMUSP00000003284	0	0	0	0	0	0	0	0.482	0.482
Alb	G6pdx	10090.ENSMUSP00000031314	10090.ENSMUSP00000004327	0	0	0	0	0	0	0	0.423	0.423
Alb	Hmox1	10090.ENSMUSP00000031314	10090.ENSMUSP00000005548	0	0	0	0	0	0	0	0.693	0.693
Alb	Mmp9	10090.ENSMUSP00000031314	10090.ENSMUSP00000017881	0	0	0	0	0.062	0	0	0.755	0.760
Alb	Mapk9	10090.ENSMUSP00000031314	10090.ENSMUSP00000020634	0	0	0	0	0	0	0	0.402	0.402
Alb	Tfrc	10090.ENSMUSP00000031314	10090.ENSMUSP00000023486	0	0	0	0	0.061	0.161	0	0.671	0.718
Alb	Tnf	10090.ENSMUSP00000031314	10090.ENSMUSP00000025263	0	0	0	0	0	0	0	0.868	0.868
Alb	Fth1	10090.ENSMUSP00000031314	10090.ENSMUSP00000025563	0	0	0	0	0	0	0	0.441	0.441
Alb	Rela	10090.ENSMUSP00000031314	10090.ENSMUSP00000025867	0	0	0	0	0	0	0	0.551	0.551
Alb	Txn1	10090.ENSMUSP00000031314	10090.ENSMUSP00000030051	0	0	0	0	0	0	0	0.616	0.617
Alb	Keap1	10090.ENSMUSP00000031314	10090.ENSMUSP00000131029	0	0	0	0	0	0	0	0.577	0.577
Alb	Nfe2l2	10090.ENSMUSP00000031314	10090.ENSMUSP00000099733	0	0	0	0	0	0	0	0.585	0.585
Alb	Gpx4	10090.ENSMUSP00000031314	10090.ENSMUSP00000094863	0	0	0	0	0.051	0	0	0.598	0.602
Alb	Gsr	10090.ENSMUSP00000031314	10090.ENSMUSP00000033992	0	0	0	0	0	0	0	0.611	0.611
Alb	Hamp	10090.ENSMUSP00000031314	10090.ENSMUSP00000055404	0	0	0	0	0.273	0	0	0.535	0.648
Alb	Hpx	10090.ENSMUSP00000031314	10090.ENSMUSP00000033185	0	0	0	0	0.627	0.691	0.650	0.918	0.996
Fth1	Hmox1	10090.ENSMUSP00000025563	10090.ENSMUSP00000005548	0	0	0	0	0.063	0	0	0.704	0.710
Fth1	Tfrc	10090.ENSMUSP00000025563	10090.ENSMUSP00000023486	0.041	0	0	0	0.061	0.739	0	0.965	0.990
Fth1	Tnf	10090.ENSMUSP00000025563	10090.ENSMUSP00000025263	0	0	0	0	0.061	0	0	0.399	0.411
Fth1	Keap1	10090.ENSMUSP00000025563	10090.ENSMUSP00000131029	0	0	0	0	0	0	0	0.415	0.415
Fth1	Txn1	10090.ENSMUSP00000025563	10090.ENSMUSP00000030051	0	0	0	0	0.107	0	0	0.396	0.438
Fth1	Alb	10090.ENSMUSP00000025563	10090.ENSMUSP00000031314	0	0	0	0	0	0	0	0.441	0.441
Fth1	Nfe2l2	10090.ENSMUSP00000025563	10090.ENSMUSP00000099733	0	0	0	0	0.068	0	0	0.468	0.483
Fth1	Rela	10090.ENSMUSP00000025563	10090.ENSMUSP00000025867	0	0	0	0	0.061	0	0	0.501	0.512
Fth1	Slc7a11	10090.ENSMUSP00000025563	10090.ENSMUSP00000029297	0	0	0	0	0.061	0	0	0.509	0.520
Fth1	Gpx4	10090.ENSMUSP00000025563	10090.ENSMUSP00000094863	0	0	0	0	0.147	0	0	0.472	0.531
Fth1	Hpx	10090.ENSMUSP00000025563	10090.ENSMUSP00000033185	0	0	0	0	0.061	0	0	0.530	0.539
Fth1	Hamp	10090.ENSMUSP00000025563	10090.ENSMUSP00000055404	0	0	0	0	0	0	0	0.737	0.737
Fth1	Slc40a1	10090.ENSMUSP00000025563	10090.ENSMUSP00000027137	0	0	0	0	0	0	0	0.800	0.800
Fth1	Ftl1	10090.ENSMUSP00000025563	10090.ENSMUSP00000092002	0	0	0.434	0.945	0.405	0.703	0.300	0.974	0.876
Fth1	Ncoa4	10090.ENSMUSP00000025563	10090.ENSMUSP00000126071	0	0	0	0	0.062	0.650	0.800	0.667	0.975
Ftl1	Hmox1	10090.ENSMUSP00000092002	10090.ENSMUSP00000005548	0	0	0	0	0.110	0	0	0.585	0.615
Ftl1	Tfrc	10090.ENSMUSP00000092002	10090.ENSMUSP00000023486	0.041	0	0	0	0.061	0.159	0	0.718	0.757
Ftl1	Fth1	10090.ENSMUSP00000092002	10090.ENSMUSP00000025563	0	0	0.434	0.945	0.405	0.703	0.300	0.974	0.876
Ftl1	Slc40a1	10090.ENSMUSP00000092002	10090.ENSMUSP00000027137	0	0	0	0	0.051	0	0	0.757	0.759
Ftl1	Hpx	10090.ENSMUSP00000092002	10090.ENSMUSP00000033185	0	0	0	0	0	0	0	0.403	0.403
Ftl1	Hamp	10090.ENSMUSP00000092002	10090.ENSMUSP00000055404	0	0	0	0	0	0	0	0.718	0.718
Ftl1	Gpx4	10090.ENSMUSP00000092002	10090.ENSMUSP00000094863	0	0	0	0	0.219	0	0	0.328	0.453
Ftl1	Ncoa4	10090.ENSMUSP00000092002	10090.ENSMUSP00000126071	0	0	0	0	0.051	0.319	0	0.632	0.741
G6pdx	Alb	10090.ENSMUSP00000004327	10090.ENSMUSP00000031314	0	0	0	0	0	0	0	0.423	0.423
G6pdx	Txn1	10090.ENSMUSP00000004327	10090.ENSMUSP00000030051	0	0	0	0	0.141	0.071	0	0.345	0.432
G6pdx	Gpx4	10090.ENSMUSP00000004327	10090.ENSMUSP00000094863	0.043	0	0	0	0.064	0	0	0.430	0.445
G6pdx	Gsr	10090.ENSMUSP00000004327	10090.ENSMUSP00000033992	0.059	0	0	0	0.160	0	0	0.644	0.694
Gpx4	G6pdx	10090.ENSMUSP00000094863	10090.ENSMUSP00000004327	0.043	0	0	0	0.064	0	0	0.430	0.445
Gpx4	Hmox1	10090.ENSMUSP00000094863	10090.ENSMUSP00000005548	0	0	0	0	0	0.070	0	0.573	0.586
Gpx4	Tfrc	10090.ENSMUSP00000094863	10090.ENSMUSP00000023486	0	0	0	0	0	0	0	0.400	0.400
Gpx4	Tnf	10090.ENSMUSP00000094863	10090.ENSMUSP00000025263	0	0	0	0	0	0	0	0.543	0.543
Gpx4	Fth1	10090.ENSMUSP00000094863	10090.ENSMUSP00000025563	0	0	0	0	0.147	0	0	0.472	0.531
Gpx4	Slc7a11	10090.ENSMUSP00000094863	10090.ENSMUSP00000029297	0	0	0	0	0.062	0.088	0	0.712	0.732
Gpx4	Txn1	10090.ENSMUSP00000094863	10090.ENSMUSP00000030051	0	0	0	0	0.090	0.164	0	0.805	0.839
Gpx4	Alb	10090.ENSMUSP00000094863	10090.ENSMUSP00000031314	0	0	0	0	0.051	0	0	0.598	0.602
Gpx4	Gsr	10090.ENSMUSP00000094863	10090.ENSMUSP00000033992	0.047	0	0	0	0.064	0.105	0.900	0.867	0.987
Gpx4	Ftl1	10090.ENSMUSP00000094863	10090.ENSMUSP00000092002	0	0	0	0	0.219	0	0	0.328	0.453
Gpx4	Ncoa4	10090.ENSMUSP00000094863	10090.ENSMUSP00000126071	0	0	0	0	0	0	0	0.473	0.473
Gpx4	Nfe2l2	10090.ENSMUSP00000094863	10090.ENSMUSP00000099733	0	0	0	0	0	0	0	0.566	0.566
Gpx4	Keap1	10090.ENSMUSP00000094863	10090.ENSMUSP00000131029	0	0	0	0	0	0	0	0.681	0.681
Gsr	G6pdx	10090.ENSMUSP00000033992	10090.ENSMUSP00000004327	0.059	0	0	0	0.160	0	0	0.644	0.694
Gsr	Hmox1	10090.ENSMUSP00000033992	10090.ENSMUSP00000005548	0	0	0	0	0.105	0.088	0	0.744	0.773
Gsr	Tnf	10090.ENSMUSP00000033992	10090.ENSMUSP00000025263	0	0	0	0	0	0	0	0.591	0.591
Gsr	Slc7a11	10090.ENSMUSP00000033992	10090.ENSMUSP00000029297	0.042	0	0	0	0	0	0	0.567	0.567
Gsr	Txn1	10090.ENSMUSP00000033992	10090.ENSMUSP00000030051	0.051	0	0	0	0.257	0.273	0	0.889	0.935
Gsr	Alb	10090.ENSMUSP00000033992	10090.ENSMUSP00000031314	0	0	0	0	0	0	0	0.611	0.611
Gsr	Nfe2l2	10090.ENSMUSP00000033992	10090.ENSMUSP00000099733	0	0	0	0	0.062	0	0	0.718	0.724
Gsr	Keap1	10090.ENSMUSP00000033992	10090.ENSMUSP00000131029	0	0	0	0	0	0	0	0.726	0.726
Gsr	Gpx4	10090.ENSMUSP00000033992	10090.ENSMUSP00000094863	0.047	0	0	0	0.064	0.105	0.900	0.867	0.987
Hamp	Hmox1	10090.ENSMUSP00000055404	10090.ENSMUSP00000005548	0	0	0	0	0	0	0	0.618	0.618
Hamp	Tfrc	10090.ENSMUSP00000055404	10090.ENSMUSP00000023486	0	0	0	0	0	0	0	0.870	0.870
Hamp	Tnf	10090.ENSMUSP00000055404	10090.ENSMUSP00000025263	0	0	0	0	0	0	0	0.594	0.594
Hamp	Fth1	10090.ENSMUSP00000055404	10090.ENSMUSP00000025563	0	0	0	0	0	0	0	0.737	0.737
Hamp	Slc40a1	10090.ENSMUSP00000055404	10090.ENSMUSP00000027137	0	0	0	0	0.078	0.602	0	0.990	0.996
Hamp	Alb	10090.ENSMUSP00000055404	10090.ENSMUSP00000031314	0	0	0	0	0.273	0	0	0.535	0.648
Hamp	Hpx	10090.ENSMUSP00000055404	10090.ENSMUSP00000033185	0	0	0	0	0.295	0	0	0.596	0.703
Hamp	Ncoa4	10090.ENSMUSP00000055404	10090.ENSMUSP00000126071	0	0	0	0	0	0	0	0.419	0.419
Hamp	Ftl1	10090.ENSMUSP00000055404	10090.ENSMUSP00000092002	0	0	0	0	0	0	0	0.718	0.718
Hmox1	Irf3	10090.ENSMUSP00000005548	10090.ENSMUSP00000003284	0	0	0	0	0	0	0	0.486	0.486
Hmox1	Rela	10090.ENSMUSP00000005548	10090.ENSMUSP00000025867	0	0	0	0	0.062	0	0	0.464	0.475
Hmox1	Tfrc	10090.ENSMUSP00000005548	10090.ENSMUSP00000023486	0	0	0	0	0	0	0	0.551	0.551
Hmox1	Gpx4	10090.ENSMUSP00000005548	10090.ENSMUSP00000094863	0	0	0	0	0	0.070	0	0.573	0.586
Hmox1	Slc40a1	10090.ENSMUSP00000005548	10090.ENSMUSP00000027137	0	0	0	0	0.061	0	0	0.585	0.593
Hmox1	Slc7a11	10090.ENSMUSP00000005548	10090.ENSMUSP00000029297	0	0	0	0	0.073	0	0	0.584	0.597
Hmox1	Ftl1	10090.ENSMUSP00000005548	10090.ENSMUSP00000092002	0	0	0	0	0.110	0	0	0.585	0.615
Hmox1	Hamp	10090.ENSMUSP00000005548	10090.ENSMUSP00000055404	0	0	0	0	0	0	0	0.618	0.618
Hmox1	Mmp9	10090.ENSMUSP00000005548	10090.ENSMUSP00000017881	0	0	0	0	0.068	0	0	0.633	0.643
Hmox1	Alb	10090.ENSMUSP00000005548	10090.ENSMUSP00000031314	0	0	0	0	0	0	0	0.693	0.693
Hmox1	Hpx	10090.ENSMUSP00000005548	10090.ENSMUSP00000033185	0	0	0	0	0	0	0	0.702	0.702
Hmox1	Fth1	10090.ENSMUSP00000005548	10090.ENSMUSP00000025563	0	0	0	0	0.063	0	0	0.704	0.710
Hmox1	Txn1	10090.ENSMUSP00000005548	10090.ENSMUSP00000030051	0	0	0	0	0.068	0	0	0.740	0.747
Hmox1	Gsr	10090.ENSMUSP00000005548	10090.ENSMUSP00000033992	0	0	0	0	0.105	0.088	0	0.744	0.773
Hmox1	Tnf	10090.ENSMUSP00000005548	10090.ENSMUSP00000025263	0	0	0	0	0.067	0	0	0.840	0.844
Hmox1	Keap1	10090.ENSMUSP00000005548	10090.ENSMUSP00000131029	0	0	0	0	0	0	0	0.894	0.894
Hmox1	Nfe2l2	10090.ENSMUSP00000005548	10090.ENSMUSP00000099733	0	0	0	0	0.105	0	0.419	0.898	0.942
Hpx	Hmox1	10090.ENSMUSP00000033185	10090.ENSMUSP00000005548	0	0	0	0	0	0	0	0.702	0.702
Hpx	Mmp9	10090.ENSMUSP00000033185	10090.ENSMUSP00000017881	0	0	0	0	0.063	0	0	0.750	0.756
Hpx	Tfrc	10090.ENSMUSP00000033185	10090.ENSMUSP00000023486	0	0	0	0	0	0	0	0.479	0.479
Hpx	Tnf	10090.ENSMUSP00000033185	10090.ENSMUSP00000025263	0	0	0	0	0	0.048	0	0.400	0.404
Hpx	Fth1	10090.ENSMUSP00000033185	10090.ENSMUSP00000025563	0	0	0	0	0.061	0	0	0.530	0.539
Hpx	Slc40a1	10090.ENSMUSP00000033185	10090.ENSMUSP00000027137	0	0	0	0	0.095	0	0	0.466	0.496
Hpx	Alb	10090.ENSMUSP00000033185	10090.ENSMUSP00000031314	0	0	0	0	0.627	0.691	0.650	0.918	0.996
Hpx	Ftl1	10090.ENSMUSP00000033185	10090.ENSMUSP00000092002	0	0	0	0	0	0	0	0.403	0.403
Hpx	Hamp	10090.ENSMUSP00000033185	10090.ENSMUSP00000055404	0	0	0	0	0.295	0	0	0.596	0.703
Irf3	Alb	10090.ENSMUSP00000003284	10090.ENSMUSP00000031314	0	0	0	0	0	0	0	0.482	0.482
Irf3	Hmox1	10090.ENSMUSP00000003284	10090.ENSMUSP00000005548	0	0	0	0	0	0	0	0.486	0.486
Irf3	Tnf	10090.ENSMUSP00000003284	10090.ENSMUSP00000025263	0	0	0	0	0.063	0	0	0.751	0.756
Irf3	Rela	10090.ENSMUSP00000003284	10090.ENSMUSP00000025867	0	0	0	0	0.062	0.081	0.505	0.832	0.919
Keap1	Hmox1	10090.ENSMUSP00000131029	10090.ENSMUSP00000005548	0	0	0	0	0	0	0	0.894	0.894
Keap1	Tnf	10090.ENSMUSP00000131029	10090.ENSMUSP00000025263	0	0	0	0	0	0	0	0.593	0.593
Keap1	Fth1	10090.ENSMUSP00000131029	10090.ENSMUSP00000025563	0	0	0	0	0	0	0	0.415	0.415
Keap1	Rela	10090.ENSMUSP00000131029	10090.ENSMUSP00000025867	0	0	0	0	0.062	0.138	0	0.875	0.890
Keap1	Slc7a11	10090.ENSMUSP00000131029	10090.ENSMUSP00000029297	0	0	0	0	0	0	0	0.635	0.635
Keap1	Txn1	10090.ENSMUSP00000131029	10090.ENSMUSP00000030051	0	0	0	0	0.064	0.044	0	0.732	0.739
Keap1	Alb	10090.ENSMUSP00000131029	10090.ENSMUSP00000031314	0	0	0	0	0	0	0	0.577	0.577
Keap1	Gsr	10090.ENSMUSP00000131029	10090.ENSMUSP00000033992	0	0	0	0	0	0	0	0.726	0.726
Keap1	Gpx4	10090.ENSMUSP00000131029	10090.ENSMUSP00000094863	0	0	0	0	0	0	0	0.681	0.681
Keap1	Nfe2l2	10090.ENSMUSP00000131029	10090.ENSMUSP00000099733	0	0	0	0	0.061	0.999	0.855	0.994	0.999
Mapk9	Alb	10090.ENSMUSP00000020634	10090.ENSMUSP00000031314	0	0	0	0	0	0	0	0.402	0.402
Mapk9	Tnf	10090.ENSMUSP00000020634	10090.ENSMUSP00000025263	0	0	0	0	0.052	0	0	0.661	0.665
Mapk9	Rela	10090.ENSMUSP00000020634	10090.ENSMUSP00000025867	0	0	0	0	0	0.047	0.800	0.391	0.873
Mmp9	Hmox1	10090.ENSMUSP00000017881	10090.ENSMUSP00000005548	0	0	0	0	0.068	0	0	0.633	0.643
Mmp9	Nfe2l2	10090.ENSMUSP00000017881	10090.ENSMUSP00000099733	0	0	0	0	0	0	0	0.465	0.465
Mmp9	Rela	10090.ENSMUSP00000017881	10090.ENSMUSP00000025867	0	0	0	0	0	0.130	0	0.555	0.596
Mmp9	Hpx	10090.ENSMUSP00000017881	10090.ENSMUSP00000033185	0	0	0	0	0.063	0	0	0.750	0.756
Mmp9	Alb	10090.ENSMUSP00000017881	10090.ENSMUSP00000031314	0	0	0	0	0.062	0	0	0.755	0.760
Mmp9	Tnf	10090.ENSMUSP00000017881	10090.ENSMUSP00000025263	0	0	0	0	0.111	0.048	0	0.865	0.876
Ncoa4	Tfrc	10090.ENSMUSP00000126071	10090.ENSMUSP00000023486	0	0	0	0	0	0	0	0.473	0.473
Ncoa4	Fth1	10090.ENSMUSP00000126071	10090.ENSMUSP00000025563	0	0	0	0	0.062	0.650	0.800	0.667	0.975
Ncoa4	Hamp	10090.ENSMUSP00000126071	10090.ENSMUSP00000055404	0	0	0	0	0	0	0	0.419	0.419
Ncoa4	Ftl1	10090.ENSMUSP00000126071	10090.ENSMUSP00000092002	0	0	0	0	0.051	0.319	0	0.632	0.741
Ncoa4	Gpx4	10090.ENSMUSP00000126071	10090.ENSMUSP00000094863	0	0	0	0	0	0	0	0.473	0.473
Nfe2l2	Hmox1	10090.ENSMUSP00000099733	10090.ENSMUSP00000005548	0	0	0	0	0.105	0	0.419	0.898	0.942
Nfe2l2	Mmp9	10090.ENSMUSP00000099733	10090.ENSMUSP00000017881	0	0	0	0	0	0	0	0.465	0.465
Nfe2l2	Tnf	10090.ENSMUSP00000099733	10090.ENSMUSP00000025263	0	0	0	0	0.070	0	0	0.700	0.709
Nfe2l2	Fth1	10090.ENSMUSP00000099733	10090.ENSMUSP00000025563	0	0	0	0	0.068	0	0	0.468	0.483
Nfe2l2	Rela	10090.ENSMUSP00000099733	10090.ENSMUSP00000025867	0	0	0	0	0.084	0.083	0	0.403	0.455
Nfe2l2	Slc7a11	10090.ENSMUSP00000099733	10090.ENSMUSP00000029297	0	0	0	0	0	0	0	0.616	0.616
Nfe2l2	Txn1	10090.ENSMUSP00000099733	10090.ENSMUSP00000030051	0	0	0	0	0	0.047	0	0.721	0.723
Nfe2l2	Alb	10090.ENSMUSP00000099733	10090.ENSMUSP00000031314	0	0	0	0	0	0	0	0.585	0.585
Nfe2l2	Gsr	10090.ENSMUSP00000099733	10090.ENSMUSP00000033992	0	0	0	0	0.062	0	0	0.718	0.724
Nfe2l2	Gpx4	10090.ENSMUSP00000099733	10090.ENSMUSP00000094863	0	0	0	0	0	0	0	0.566	0.566
Nfe2l2	Keap1	10090.ENSMUSP00000099733	10090.ENSMUSP00000131029	0	0	0	0	0.061	0.999	0.855	0.994	0.999
Rela	Irf3	10090.ENSMUSP00000025867	10090.ENSMUSP00000003284	0	0	0	0	0.062	0.081	0.505	0.832	0.919
Rela	Hmox1	10090.ENSMUSP00000025867	10090.ENSMUSP00000005548	0	0	0	0	0.062	0	0	0.464	0.475
Rela	Mmp9	10090.ENSMUSP00000025867	10090.ENSMUSP00000017881	0	0	0	0	0	0.130	0	0.555	0.596
Rela	Mapk9	10090.ENSMUSP00000025867	10090.ENSMUSP00000020634	0	0	0	0	0	0.047	0.800	0.391	0.873
Rela	Tnf	10090.ENSMUSP00000025867	10090.ENSMUSP00000025263	0	0	0	0	0	0.466	0.932	0.846	0.993
Rela	Fth1	10090.ENSMUSP00000025867	10090.ENSMUSP00000025563	0	0	0	0	0.061	0	0	0.501	0.512
Rela	Nfe2l2	10090.ENSMUSP00000025867	10090.ENSMUSP00000099733	0	0	0	0	0.084	0.083	0	0.403	0.455
Rela	Alb	10090.ENSMUSP00000025867	10090.ENSMUSP00000031314	0	0	0	0	0	0	0	0.551	0.551
Rela	Keap1	10090.ENSMUSP00000025867	10090.ENSMUSP00000131029	0	0	0	0	0.062	0.138	0	0.875	0.890
Slc40a1	Hmox1	10090.ENSMUSP00000027137	10090.ENSMUSP00000005548	0	0	0	0	0.061	0	0	0.585	0.593
Slc40a1	Tfrc	10090.ENSMUSP00000027137	10090.ENSMUSP00000023486	0	0	0	0	0.049	0	0	0.821	0.822
Slc40a1	Fth1	10090.ENSMUSP00000027137	10090.ENSMUSP00000025563	0	0	0	0	0	0	0	0.800	0.800
Slc40a1	Hpx	10090.ENSMUSP00000027137	10090.ENSMUSP00000033185	0	0	0	0	0.095	0	0	0.466	0.496
Slc40a1	Ftl1	10090.ENSMUSP00000027137	10090.ENSMUSP00000092002	0	0	0	0	0.051	0	0	0.757	0.759
Slc40a1	Hamp	10090.ENSMUSP00000027137	10090.ENSMUSP00000055404	0	0	0	0	0.078	0.602	0	0.990	0.996
Slc7a11	Hmox1	10090.ENSMUSP00000029297	10090.ENSMUSP00000005548	0	0	0	0	0.073	0	0	0.584	0.597
Slc7a11	Fth1	10090.ENSMUSP00000029297	10090.ENSMUSP00000025563	0	0	0	0	0.061	0	0	0.509	0.520
Slc7a11	Txn1	10090.ENSMUSP00000029297	10090.ENSMUSP00000030051	0	0	0	0	0	0.058	0	0.551	0.558
Slc7a11	Gsr	10090.ENSMUSP00000029297	10090.ENSMUSP00000033992	0.042	0	0	0	0	0	0	0.567	0.567
Slc7a11	Nfe2l2	10090.ENSMUSP00000029297	10090.ENSMUSP00000099733	0	0	0	0	0	0	0	0.616	0.616
Slc7a11	Keap1	10090.ENSMUSP00000029297	10090.ENSMUSP00000131029	0	0	0	0	0	0	0	0.635	0.635
Slc7a11	Gpx4	10090.ENSMUSP00000029297	10090.ENSMUSP00000094863	0	0	0	0	0.062	0.088	0	0.712	0.732
Tfrc	Hmox1	10090.ENSMUSP00000023486	10090.ENSMUSP00000005548	0	0	0	0	0	0	0	0.551	0.551
Tfrc	Gpx4	10090.ENSMUSP00000023486	10090.ENSMUSP00000094863	0	0	0	0	0	0	0	0.400	0.400
Tfrc	Ncoa4	10090.ENSMUSP00000023486	10090.ENSMUSP00000126071	0	0	0	0	0	0	0	0.473	0.473
Tfrc	Hpx	10090.ENSMUSP00000023486	10090.ENSMUSP00000033185	0	0	0	0	0	0	0	0.479	0.479
Tfrc	Tnf	10090.ENSMUSP00000023486	10090.ENSMUSP00000025263	0	0	0	0	0	0	0	0.669	0.669
Tfrc	Alb	10090.ENSMUSP00000023486	10090.ENSMUSP00000031314	0	0	0	0	0.061	0.161	0	0.671	0.718
Tfrc	Ftl1	10090.ENSMUSP00000023486	10090.ENSMUSP00000092002	0.041	0	0	0	0.061	0.159	0	0.718	0.757
Tfrc	Slc40a1	10090.ENSMUSP00000023486	10090.ENSMUSP00000027137	0	0	0	0	0.049	0	0	0.821	0.822
Tfrc	Hamp	10090.ENSMUSP00000023486	10090.ENSMUSP00000055404	0	0	0	0	0	0	0	0.870	0.870
Tfrc	Fth1	10090.ENSMUSP00000023486	10090.ENSMUSP00000025563	0.041	0	0	0	0.061	0.739	0	0.965	0.990
Tnf	Irf3	10090.ENSMUSP00000025263	10090.ENSMUSP00000003284	0	0	0	0	0.063	0	0	0.751	0.756
Tnf	Hmox1	10090.ENSMUSP00000025263	10090.ENSMUSP00000005548	0	0	0	0	0.067	0	0	0.840	0.844
Tnf	Mmp9	10090.ENSMUSP00000025263	10090.ENSMUSP00000017881	0	0	0	0	0.111	0.048	0	0.865	0.876
Tnf	Mapk9	10090.ENSMUSP00000025263	10090.ENSMUSP00000020634	0	0	0	0	0.052	0	0	0.661	0.665
Tnf	Tfrc	10090.ENSMUSP00000025263	10090.ENSMUSP00000023486	0	0	0	0	0	0	0	0.669	0.669
Tnf	Hpx	10090.ENSMUSP00000025263	10090.ENSMUSP00000033185	0	0	0	0	0	0.048	0	0.400	0.404
Tnf	Fth1	10090.ENSMUSP00000025263	10090.ENSMUSP00000025563	0	0	0	0	0.061	0	0	0.399	0.411
Tnf	Gpx4	10090.ENSMUSP00000025263	10090.ENSMUSP00000094863	0	0	0	0	0	0	0	0.543	0.543
Tnf	Gsr	10090.ENSMUSP00000025263	10090.ENSMUSP00000033992	0	0	0	0	0	0	0	0.591	0.591
Tnf	Keap1	10090.ENSMUSP00000025263	10090.ENSMUSP00000131029	0	0	0	0	0	0	0	0.593	0.593
Tnf	Hamp	10090.ENSMUSP00000025263	10090.ENSMUSP00000055404	0	0	0	0	0	0	0	0.594	0.594
Tnf	Nfe2l2	10090.ENSMUSP00000025263	10090.ENSMUSP00000099733	0	0	0	0	0.070	0	0	0.700	0.709
Tnf	Alb	10090.ENSMUSP00000025263	10090.ENSMUSP00000031314	0	0	0	0	0	0	0	0.868	0.868
Tnf	Txn1	10090.ENSMUSP00000025263	10090.ENSMUSP00000030051	0	0	0	0	0	0.055	0.676	0.611	0.870
Tnf	Rela	10090.ENSMUSP00000025263	10090.ENSMUSP00000025867	0	0	0	0	0	0.466	0.932	0.846	0.993
Txn1	G6pdx	10090.ENSMUSP00000030051	10090.ENSMUSP00000004327	0	0	0	0	0.141	0.071	0	0.345	0.432
Txn1	Hmox1	10090.ENSMUSP00000030051	10090.ENSMUSP00000005548	0	0	0	0	0.068	0	0	0.740	0.747
Txn1	Tnf	10090.ENSMUSP00000030051	10090.ENSMUSP00000025263	0	0	0	0	0	0.055	0.676	0.611	0.870
Txn1	Fth1	10090.ENSMUSP00000030051	10090.ENSMUSP00000025563	0	0	0	0	0.107	0	0	0.396	0.438
Txn1	Slc7a11	10090.ENSMUSP00000030051	10090.ENSMUSP00000029297	0	0	0	0	0	0.058	0	0.551	0.558
Txn1	Alb	10090.ENSMUSP00000030051	10090.ENSMUSP00000031314	0	0	0	0	0	0	0	0.616	0.617
Txn1	Nfe2l2	10090.ENSMUSP00000030051	10090.ENSMUSP00000099733	0	0	0	0	0	0.047	0	0.721	0.723
Txn1	Keap1	10090.ENSMUSP00000030051	10090.ENSMUSP00000131029	0	0	0	0	0.064	0.044	0	0.732	0.739
Txn1	Gpx4	10090.ENSMUSP00000030051	10090.ENSMUSP00000094863	0	0	0	0	0.090	0.164	0	0.805	0.839
Txn1	Gsr	10090.ENSMUSP00000030051	10090.ENSMUSP00000033992	0.051	0	0	0	0.257	0.273	0	0.889	0.935
